# Supplementary material for: The transcriptomes, connections and development of submucosal neuron classes in the mouse small intestine
Source: Nat Neurosci. 2025 May 29;28(6):1146–59. doi: 10.1038/s41593-025-01962-x (PMC12148937; doi:10.1038/s41593-025-01962-x)
Supplement: Supplementary file 3 — Supporting data for Supplementary Figs. 1, 4 and 5. [file 41593_2025_1962_MOESM3_ESM.xlsx]

## Sheet: supplementary Fig.1
c
duodenum	jejunum	ileum
99.7691	100	99.8462
99.3798	99.8492	100
96.4798	98.399	98.8994
100	99.297	99.8264

## Sheet: supplementary Fig.4
e	SOM+/TOM+					TOM-/SOM+
duo	60.5405	72.3	72.07	64.06		6.66667	8.44156	0	1.20482
jej	70	72.36	91.32	70.42		3.57143	3.50877	0.497512	0
ile	94.5274	95.73	95.15	92.41		0	0.632911	0	0
g	VIP+/TOM+					TOM-/VIP+
duo	84.984	81.1912	81.982	91.4286		1.48148	3.71747	3.53357	8.79479
jej	81.0458	73.2484	84.4985	79.0997		15.0685	20.9622	8.85246	3.90625
ile	85.4749	83.8906	89.3082	85.7143		13.0682	11.5385	8.68167	0.75188

## Sheet: supplementary Fig.5
d
Nmu	Sst	Vip
81.7829	82.8496	77.707
91.3043	82.5203	77.6524
93.3333	76.1111	86.6207
