# Supplementary material for: The transcriptomes, connections and development of submucosal neuron classes in the mouse small intestine
Source: Nat Neurosci. 2025 May 29;28(6):1146–59. doi: 10.1038/s41593-025-01962-x (PMC12148937; doi:10.1038/s41593-025-01962-x)
Supplement: Supplementary file 13 — Statistical source data. [file 41593_2025_1962_MOESM13_ESM.xlsx]

## Sheet: figure 2
g
SMP	MP
100	100
98.913	100
100	100
i
SMP	MP
0	84.4
7.04225	77.1
4.17	92.5
l
SMP	MP
81.1321	12.1951
85.7143	10.4167
96.4029	25.8065

## Sheet: figure 3
b
smENC1				smENC2				smENC3
duo	jej	ile		duo	jej	ile		duo	jej	ile
40.7407	43.6019	10.7623		12.963	20.3791	34.0807		41.0494	35.545	52.4664
38.4127	37.037	9.13242		17.1429	19.2593	41.5525		39.3651	37.037	47.9452
41.8327	41.0256	8.64198		21.9124	17.9487	37.6543		35.0598	40.5983	51.8519
c
	smENC1	smENC2	smENC3
duo	40.33	17.34	38.49
jej	40.55	19.2	37.73
ile	9.512	37.76	50.75
g					j
smENC1 length	myENC6 length	smENC1 width	myENC6 width		smENC2 length	myENC5 length	smENC2 width	myENC5 width
37.97	29.45	11	25.58		36.57	18.25	7.84	10.48
28.99	25.66	18.93	14.78		28.73	21.3	10.67	11.45
30.69	28.42	15.55	23.02		28.93	23.29	12.28	11.34
26.9	28.49	23.21	19.05		34.56	18.24	12.19	8.82
31.39	42.82	20.67	18.14		36.14	16.09	15.35	8.15
25.33	32.52	21.9	16.99		24.85	16.25	12.6	10.43
31.89	26.62	14.8	18.93		28.77	14.5	16.82	9.39
28.79	24.45	16.09	19.66		20.39	15.77	14.44	11.84
29.08	32.22	15.66	21.81		18.43	24.25	13.33	9.83
24.97	29.23	15.64	16.43		31.67	19.54	7.72	11.55
28.29	32.59	14.64	17.15		26.46	19.91	9.04	16.42
26.44	26.41	18.42	15.31		41.78	18.07	13.89	7.7
25.55	31.19	21.29	17.82		34.65	19.27	8.55	10.64
21.92	25.78	14.38	19.78		27.91	22.27	7.58	8.07
22.57	27.7	14.53	20.03		32.18	18.33	12.75	11.68
19.46	25.84	14.27	17.44		22.47	17.97	13.11	9.61
36	27.8	10.49	17.65		34.24	19.85	9.36	13.23
27.16	29.09	19.25	18.52		27.8	20.98	11.83	9.66
25.6	23.91	17.16	22.19		31.97	11.63	9.09	12.75
24.17	37.67	17.43	18.62		25.66	17.47	12.94	12.15
28.07	25.51	17.36	19.16		22.04	16.74	11.43	10.81
27.09	31.67	14.98	25.48		25.44	16.31	8.42	13.62
20.08	27.74	17.54	14.83		22.59	20.03	10.27	7.22
20.99	31.71	20.74	18.45		18.99	25.45	12.92	9.86
26.86	24.03	18.98	16.8		32.11	22.63	10.87	11.63
30.61	36.33	16.66	22.54		32.4	24.93	10.85	11.96
22.46	28.25	16.55	26.56		28.05	18.44	9.87	11.46
23.89	20.72	17.67	16.66		35.78	19.5	12.34	8.41
26.65	28.05	19.43	13.57		35.98	22.18	7.8	10.85
38.07	26.45	12.58	13.56		31.02	24.36	14.04	11.02
29.81	29.31	20.79	17.49		44.56	19.45	8.07	11.36
40.94	30.97	24.93	14.01		27.46	20.45	13.65	12.82
41.39	37.47	13.57	11.47		31.21	19.29	12.34	15.72
36.94	30.97	10.64	14.67		27.65	19.73	17.31	12.06
17.64	33.26	11.61	26.05		34.54	23.52	14.1	13.24
18.43	27.04	13.92	11.9		20.85	22.66	16.91	9.34
25.71	29.87	11.86	14.5		23.61	23.4	11.2	14.89
21.01	29.92	13.08	17.75		23.73	23.89	12.83	11.66
20.2	24.86	11.77	20.57		43.09	26.54	14.5	11.77
20.55	22.32	13.1	20.51		28.92	24.53	16.49	9.12
20.45	26.16	16.21	19.06		38.24	25.09	10.43	12.82
22.69	22.18	12.79	21.77		25.24	22.77	16.23	8.52
23.52	25.64	16.01	18.76		30.63	16.64	14.94	10.79
21.73	25.91	14.9	20		24.58	22.36	11.71	8.56
19.49	27.56	11.54	18.1		18.75	25.78	17.85	11.32
23.04	36.28	9.82	13.35		16.59	30.74	11.58	6.38
19.19	32.47	15.01	15.09		23.84	25.6	15.34	10.91
20.42	33.49	11.33	13.31		24.71	23.48	12.82	14.82
23.01	38.45	12.94	12.09		20.14	20.09	16.91	14.24
23.88	33.2	16.49	15.4		23.02	19.45	14.62	13.39
19.41	27	12.63	17.72		35.33	23.73	15.01	13.43
22.14	35.7	11.14	17.18		27.4	23.93	22.25	11.63
19.17	35.99	15.97	14.72		37.58	26.78	15.57	12.09
17.77	38.84	11.19	13.11		21.21	27.15	12.02	14.79
19.28	28.96	15.89	15.94		28.49	22.88	13.47	7.7
21.65	25.56	12.27	14.72		26.25	14.2	13.63	9.6
20.2	31.17	13.95	13.48		20.21	20.04	12.82	14.86
19.12	35.35	10.1	9.95		30.93	20.95	13.21	16.86
16.14	26.84	12.1	17.52		25.91	27.32	10.88	13.63
19.1	29.9	11.41	12.82		34.31	19.48	15.16	11.47
18.76	30.45	13.69	8.38		37.56	28.22	11.04	16.84
25.2	26.36	8.35	16.64		25.72	25.26	15.15	11.36
24.48	29.31	10.73	9.43		20.61	19.78	15.52	14.28
24.26	28.57	9.12	15.1		23.81	23.4	9.53	15.84
21.92	27.85	19.69	16.44		22.21	24.36	10	11.79
14.83	30.48	10.85	17.11		29.83	19.16	9.93	10.75
18.68	30.56	17	11.23		23.41	20.58	9.06	11.51
20.24	34.35	15.09	12		25.01	29.7	18.22	6.28
23.28	23.29	13.35	12.62		27.15	24.01	12.33	14.74
23.99	32.75	11.54	12.71		23.27	18.97	11.66	11.43
23.27	26.47	12.09	9.81		26.3	24.07	15.74	10.65
29.78	27.7	12.41	14.99		29.37	21.02	15.84	10.22
23.6	27.69	11.68	11.23		22.89	20.1	13.57	11.55
22.59	28.23	13.69	10.51		39.23	26.33	14.14	8.95
26.32	35.69	17	11.4		23.58	26.64	14.72	10.61
38.75	34.61	13.47	10.3		33.16	22.59	14.7	9.38
22.31	23.2	14.38	10.13		39.63	20	11.14	6.71
23.81	28.25	15.52	10.26		31.79	24.36	14.06	15.87
21.67	30.87	13.12	13.99		30.8	27.51	12.06	10.79
26.38	27.85	16.69	7.91		21.2	24.09	10.59	10.72
22.93	24.74	19.51	13.91		24.68	32.85	20.08	9.82
28.16	40.9	14.44	12.16		20.81	14.86	18.78	9.9
25.82	43	15.22	8.59		25.6	19.95	14.43	12.35
24.5	23.27	15.64	17.66		21.39	23.48	15.43	11.86
35.9	20.34	16.78	16.05		28.76	24.4	17.98	12.88
26.57	30.36	16.64	12.78		20.63	19.92	17.8	14.87
28.06	27.05	20.77	11.97		23.97	18.77	9.25	15.11
24.68	28.83	17.01	21.44		23.76	18.94	17.33	9.62
25.65	22.42	16.97	23.13		21.89	19.96	11.5	16.85
21.75	24.74	14.26	21.9		22.6	18.64	11.98	14.86
29.89	23.67	19.72	9.59		26	20.68	11.82	12.25
25.7	24.81	21.22	16.22		23.78	29.17	17.11	10.41
29.96	22.86	19.66	14.44		22.52	18.61	11.84	11.63
29.5	29.11	19.42	17.13		30.4	21.3	16.72	17.75
27.71	27.17	17.46	17.91		26.7	21.83	12.33	11.34
46.71	26.63	13.01	16.78		26.84	30.9	9.95	15.18
35.73	25.79	11.4	14.75		21.07	17.93	12.82	12.01
25.13	22.11	21.39	19.36		29.25	21.6	12.15	17
27.69	25	22.26	18.42		20.63	23.31	13.51	13.78
24.91	30.14	17.49	16.7		27.84	17.63	14.97	14.9
46.18	28.98	15.61	18.41		19.17	18.72	18.4	9.23
33.87	22.91	16.13	16.69		22.8	19.93	14.83	8.07
32.27	28.33	11.46	16.63		32.64	24.97	11.42	9.5
31.23	26.55	16.33	15.8		27.61	16.42	12.44	13.11
25.65	22.62	20.37	15.25		26.52	22.27	18.86	11.87
32.04	26.28	14.86	15.54		21.42	25	15.11	14.88
44.54	20.69	12.23	17.32		26.7	19.32	16.09	10.19
32.12	23.06	10.75	13.14		26.7	21.32	20.42	12.65
28.16	33.25	15.01	15.09		22.08	21.26	17.15	11.11
18.87	27.75	15.71	11.35		38.01	25.97	7.6	14.03
21.27	24.23	14.84	12.06		27.63	19.96	8.98	7
25.39	28.79	14.45	12.51		26.8	15.72	14.72	7.09
31.29	21.34	19.99	12.02		25.44	21.41	12.4	5.49
23.7	19.74	17.69	16.84		22.21	27.75	13.63	8.76
36.23	18.72	9.5	18.04		33.99	23.78	7.39	12.89
31.9		16.48			25.67	25.87	14.38	8.49
31.78		11.94			21.58	18.23	11.38	9.82
24.41		11.23			29.53	21.72	8.67	8.93
43.26		9.29			28.37	26.89	11.52	12.09
21.8		13.92			35.83	18.58	8.77	13.98
26.2		12.48			17.83	29.91	15.4	12.17
26.02		20.21			22.77	21.58	12.19	8.83
25.16		22.98			26.8	20.25	17.54	11.67
28.93		16.16			21.57	16.38	11.98	14.82
30.99		11.27			24.81	19.09	18.7	8.39
					38.28	19.17	13.52	8.98
					26.93	20.25	14.94	7.82
					33.97		15.3
					21.67		10.19
					30.14		9.58
					23.05		12.27
					24.11		12.76
					22.22		14.46
					29.54		13.81
					34.64		11.82
					30.07		8.67
					28.53		8.67
					42.03		8.8
					26.07		10.47
					30.22		10.75
					26.41		6.91
					29.08		12.14
					35.96		10.81
m	Dogiel type II		Dogiel type II
	one long process	> one long process	one long process	> one long process	regular axonal start	irregular axonal start
smENC1	59.68	40.32
smENC2			95.1	4.9	82.35	17.65
smENC3			89.04	10.96	86.3	13.7
n
length				width
smENC1	smENC2	smENC3(TH-)	smENC3(TH+)		smENC1	smENC2	smENC3(TH-)	smENC3(TH+)
37.97	36.57	33.28	32.09		11	7.84	23.2	25.11
28.99	28.73	24.59	30.02		18.93	10.67	20.07	18.67
30.69	28.93	42.02	39.11		15.55	12.28	21.69	13.02
26.9	34.56	28.08	32.34		23.21	12.19	17.8	20.84
31.39	36.14	37.29	34.33		20.67	15.35	26.23	27.57
25.33	24.85	28.46	33.95		21.9	12.6	22.75	19.13
31.89	28.77	37.66	34.77		14.8	16.82	15.37	24.36
28.79	20.39	25.82	37.16		16.09	14.44	19.58	12.51
29.08	18.43	29.8	29.73		15.66	13.33	18.88	16.67
24.97	31.67	37.96	43.17		15.64	7.72	16.98	20.76
28.29	26.46	30.95	42.65		14.64	9.04	19.52	26.78
26.44	41.78	30.32	40.36		18.42	13.89	13.78	24.75
25.55	34.65	29.88	32.31		21.29	8.55	21.61	16.14
21.92	27.91	37.29	36.38		14.38	7.58	16.58	16.56
22.57	32.18	41.68	35.36		14.53	12.75	21.62	21.97
19.46	22.47	50.29	37.97		14.27	13.11	20.2	17.43
36	34.24	41.34	35.76		10.49	9.36	22.02	15.52
27.16	27.8	30.85	30.6		19.25	11.83	15.93	18.53
25.6	31.97	63.63	48.57		17.16	9.09	16.88	14.08
24.17	25.66	51.68	28.67		17.43	12.94	20.84	16.85
28.07	22.04	37.39	28.67		17.36	11.43	18.63	14.88
27.09	25.44	30.8	47.62		14.98	8.42	15.06	14.16
20.08	22.59	54.3	33.97		17.54	10.27	20.26	17.72
20.99	18.99	35.29	29.1		20.74	12.92	18.23	16.52
26.86	32.11	41.85	30.4		18.98	10.87	19.24	15.2
30.61	32.4	38.66	36.67		16.66	10.85	24.99	15.55
22.46	28.05	30.62	38.16		16.55	9.87	16.91	14.36
23.89	35.78	28.89	35.72		17.67	12.34	15.51	16.16
26.65	35.98	40.1	32.65		19.43	7.8	16.61	17.86
38.07	31.02	27.75	28.53		12.58	14.04	19.2	17.56
29.81	44.56	31.52	23.83		20.79	8.07	22.81	16.43
40.94	27.46	40.35	35.33		24.93	13.65	23.91	11.76
41.39	31.21	26.04	34.86		13.57	12.34	13.43	12.21
36.94	27.65	46.44	29.12		10.64	17.31	17.45	11.34
17.64	34.54	48.19	35.41		11.61	14.1	12.45	11.98
18.43	20.85	30.15	29.5		13.92	16.91	14.45	15.1
25.71	23.61	37.71	49.05		11.86	11.2	14.45	18.27
21.01	23.73	42.92	46.25		13.08	12.83	15.7	19.74
20.2	43.09	27.26	57.4		11.77	14.5	17.79	15.76
20.55	28.92	38.61	53.08		13.1	16.49	19.09	18.73
20.45	38.24	29.87	44		16.21	10.43	20.13	26.34
22.69	25.24	32.86	40.47		12.79	16.23	20.82	20.05
23.52	30.63	45.27	55.15		16.01	14.94	17.96	15.15
21.73	24.58	26.02	76.24		14.9	11.71	18.71	15.42
19.49	18.75	25.24	48.49		11.54	17.85	19.32	15.55
23.04	16.59	28.48	40.42		9.82	11.58	21.04	19.3
19.19	23.84	26	38.11		15.01	15.34	16.53	17.99
20.42	24.71	34.08	35.63		11.33	12.82	21.39	17.6
23.01	20.14	34.92	31.26		12.94	16.91	18.14	20.53
23.88	23.02	36.94	42.84		16.49	14.62	18.19	19.08
19.41	35.33	23.2	28.39		12.63	15.01	14.97	17.01
22.14	27.4	28.25	42.29		11.14	22.25	18.64	17.65
19.17	37.58	28.98	57.39		15.97	15.57	18.38	18.74
17.77	21.21	32.39	44.29		11.19	12.02	14.04	20.56
19.28	28.49	28.9	44.51		15.89	13.47	19.89	15.34
21.65	26.25	31.7	37.25		12.27	13.63	17.41	20.78
20.2	20.21	28.84	49		13.95	12.82	24.99	15.06
19.12	30.93	28.09	29.65		10.1	13.21	21.42	25.41
16.14	25.91	35	36		12.1	10.88	22.07	21.77
19.1	34.31	28.99	22.72		11.41	15.16	20.93	18.14
18.76	37.56	43.64	49.87		13.69	11.04	21.75	15.32
25.2	25.72	33.2	31.9		8.35	15.15	18.87	16.8
24.48	20.61	35.19	39.48		10.73	15.52	14.62	21.95
24.26	23.81	36.45	38.73		9.12	9.53	15.5	23.47
21.92	22.21	34.37			19.69	10	16.69
14.83	29.83	29.36			10.85	9.93	14.45
18.68	23.41	38.46			17	9.06	15.31
20.24	25.01	29.07			15.09	18.22	20.55
23.28	27.15	33.35			13.35	12.33	13.23
23.99	23.27	28.56			11.54	11.66	19.1
23.27	26.3	26.68			12.09	15.74	17.44
29.78	29.37	36.56			12.41	15.84	16.67
23.6	22.89	28.87			11.68	13.57	17.63
22.59	39.23	36.5			13.69	14.14	17.95
26.32	23.58	41.45			17	14.72	16.35
38.75	33.16	51.32			13.47	14.7	15.8
22.31	39.63	33.38			14.38	11.14	17.22
23.81	31.79	33.54			15.52	14.06	17.36
21.67	30.8	35.02			13.12	12.06	13.76
26.38	21.2	40.42			16.69	10.59	15.12
22.93	24.68	38.13			19.51	20.08	21.45
28.16	20.81	35.13			14.44	18.78	16.1
25.82	25.6	32.45			15.22	14.43	15.92
24.5	21.39	28.31			15.64	15.43	21.07
35.9	28.76	38.06			16.78	17.98	17.78
26.57	20.63	38.42			16.64	17.8	14
28.06	23.97	24.24			20.77	9.25	16.07
24.68	23.76	39.19			17.01	17.33	12.05
25.65	21.89	35.27			16.97	11.5	12.13
21.75	22.6	35.32			14.26	11.98	15.47
29.89	26	28.47			19.72	11.82	15.12
25.7	23.78	39.17			21.22	17.11	13
29.96	22.52	39.27			19.66	11.84	15.06
29.5	30.4	27.53			19.42	16.72	18.55
27.71	26.7	38.52			17.46	12.33	12.2
46.71	26.84	35.26			13.01	9.95	15.88
35.73	21.07	34.85			11.4	12.82	17.85
25.13	29.25	30.58			21.39	12.15	18.89
27.69	20.63	27.93			22.26	13.51	20.36
24.91	27.84				17.49	14.97
46.18	19.17				15.61	18.4
33.87	22.8				16.13	14.83
32.27	32.64				11.46	11.42
31.23	27.61				16.33	12.44
25.65	26.52				20.37	18.86
32.04	21.42				14.86	15.11
44.54	26.7				12.23	16.09
32.12	26.7				10.75	20.42
28.16	22.08				15.01	17.15
18.87	38.01				15.71	7.6
21.27	27.63				14.84	8.98
25.39	26.8				14.45	14.72
31.29	25.44				19.99	12.4
23.7	22.21				17.69	13.63
36.23	33.99				9.5	7.39
31.9	25.67				16.48	14.38
31.78	21.58				11.94	11.38
24.41	29.53				11.23	8.67
43.26	28.37				9.29	11.52
21.8	35.83				13.92	8.77
26.2	17.83				12.48	15.4
26.02	22.77				20.21	12.19
25.16	26.8				22.98	17.54
28.93	21.57				16.16	11.98
30.99	24.81				11.27	18.7
	38.28					13.52
	26.93					14.94
	33.97					15.3
	21.67					10.19
	30.14					9.58
	23.05					12.27
	24.11					12.76
	22.22					14.46
	29.54					13.81
	34.64					11.82
	30.07					8.67
	28.53					8.67
	42.03					8.8
	26.07					10.47
	30.22					10.75
	26.41					6.91
	29.08					12.14
	35.96					10.81

## Sheet: figure5
f
EC cells	Nmu	Sst	Vip
	0	0	5.56
	0	0	0.46
	2.82	4.78	2.78
	4.14	0.74	0
	3.26	0	0
	0.25	2.03	18.57
	3.04	0.39	0.88
	0.89	1.16	0
	5.61	0.24	0
	6.16	0.38	9.3
	13	3.86	4.07
	1.62	3.54	1.77
	5.63	8.99	0
	13.91	0	1.63
	1.91	14.7	0.69
	0.03	4.48	4.12
	13.2	10.62	4.19
	3	8.08	12.93
	0.7	5.4	2.86
	2.75	9.04	5.28
	2.07	0	3.98
	15.21	12.86	2.94
	0	12.13	0
	0	0.92	5.93
	2.09	0	1.33
	8.55	1.06	3.29
	0.58	2.33	0
	0.79	0	1.12
	0.32	2.41	0
	0	0	0
	6.93	0	0.72
	3.58	20.31	0
	9.33	6.01	4.34
	0.71	10.27	14.46
	0	0	21.22
	0	4.1	1.54
	3.23	1.06	0.96
	3.64	0.93	0
	3.89	5.85	0.99
	3.3	0	9.79
	0	0.28	2.04
	0	19.21	3.5
	0	8.41	0
	0.17		0.13
	0		0.04
	0		0
	0		1.11
	0		0
	0		2.5
	16.36		4.28
	17.99		1.23
			0.57
			6.8
			7.61
			1.92
			6.62
			1.89
			0.71
			2.46
			0
h	Nmu	Sst	Vip
tuft cells	4.12	4.9	7.72
	5.69	2.55	6.93
	4.34	7.44	2.08
	8.12	8.88	10.85
	0	8.72	12.87
	1.68	3.98	13.83
	3.71	3.59	5.56
	3.34	6.01	14.13
	4.83	7.67	7.57
	4.95	7.95	11.48
	0.98	3.57	5.68
	3.51	17.42	3.89
	3.38	16.99	3.08
	6.2	21.51	7.38
	4.55	10.2	11.72
	1.68	21.49	17.58
	0.39	3.47	13.05
	4.46	1.43	11.98
	24.01	6.55	19.46
	12.87	3.23	21.25
	9.14	3.46	8.21
	1.73	6.02	6.41
	8.49	3.56	9.52
	1.72	0.67	4.83
	2.88	3.23	6.21
	6.34	0.42	7.2
	4.4	0.83	9.78
	5.7	7.28	9.9
	8.32	4.71	6.26
	8.5	19.7	7.43
	4.36	19.44	4.19
	16.6	3.76	5.94
	7.26	5.45	9.2
	8.13	6.56	12.93
	6.77	14.53	25.4
	6.09	4.14	5.71
	2.59	7.62	5.71
	9.55		9.58
	0.49		5.34
	4.94		6.67
	3.35		3.01
	7.1		9.79
	9.8		3.43
	11.2		9.05
			9.29
			9.05
			5.33
			1.54
			5.26
			7.05
			12.36
			13.08
			10.2
			8.06
			9.1
			12.09
			3.66
			6.43
			7.12
			5.23
			7.3
			4.79
			5.36
			4.18
			9.57

## Sheet: figure7
e
P2-3	P23-25	W8-12
13.4615	1.36126	1.07817
15.7895	0.63571	1.1236
14.2857	0.686813	1.31868
	1.2154	0.318979
h
P2-3	P23-25	W8-12
25.7143	0.119904	0
18.3099	0	0
16.5563	0.0523834	0
	0	0
	0
l
P2-3	W8-12
96.5517	10.6667
95	2.38095
90.4762	4.7619
	6.66667
n
W8-12
39.2617
24.2857
43.2749
35.2941
o
jej	ile
23.3333	46.1538
31.068	17.757
59.3407	25
32.0513	39.6552
