# Supplementary material for: The transcriptomes, connections and development of submucosal neuron classes in the mouse small intestine
Source: Nat Neurosci. 2025 May 29;28(6):1146–59. doi: 10.1038/s41593-025-01962-x (PMC12148937; doi:10.1038/s41593-025-01962-x)
Supplement: Supplementary file 14 — Statistical source data. [file 41593_2025_1962_MOESM14_ESM.xlsx]

## Sheet: extended figure 4
c
	myENC6	smENC1
quiescent responder	54.7619	67.6471
spontaneous	2.38095	5.88235
non-responder	42.8571	26.4706
e	myENC6	smENC1
immediate	50.5376	60.6061
delayed	23.6559	24.2424
post-stimulus	25.8065	15.1515
f
myENC6	smENC1
33.38	0.26
44.46	0.18
7.39	0.24
14.64	0.3
0.34	0.28
27.79	0.28
23.82	2.96
42.5	3.37
25.41	0.28
13.92	0.28
17.56	0.24
33.1	0.32
31.8	0.3
4.55	0.28
12.85	0.26
28.2	2.48
20.93	31.11
36.05	0.26
0.44	0.3
33.08	1.71
31.67	0.24
19.77	0.52
0.98	0.22
34.96	0.2
8.72	0.2
33.96	2.02
0.98	2.21
34.94	0.2
8.72	2.5
0	0.2
0.3	0.22
31.21	0.28
0.26	37.19
0.26	0.24
0.36	0.2
0.26	3.91
0.3	0
0.42	0
0.42	0.3
0.24	29.89
0.3	0.16
0.58	0
0	0
10.89	0.26
31.21	29.89
0.26	0.18
0.24	0
0.28	0.16
0.28	0.16
0.2	0.18
0.38	17.8
0.38	13.99
0	13.91
0.62	18.38
0	24.64
0	26.5
0	6.11
0.24	0.12
0.26	0
0.26	0
0.26	0.44
0.28	41.24
25.44	40.02
0	0
0.22	30.01
0	10.46
0
0
0
0
0
0.22
0.24
0.24
0
4.49
0.46
0.2
11.45
3.29
0.46
0.26
0.48
5.95
0.36
11.55
38.7
16.42
0.16
27.8
0.26
0.2
0.2
i
	myENC6	smENC1
1	47.8261	34.7826
2	8.69565	26.087
3	8.69565	4.34783
4	4.34783	4.34783
5	4.34783	21.7391
6	0	4.34783
7	4.34783	0
8	0	4.34783
9	4.34783	0
10	4.34783	0
11+	13.0435	0
j
	myENC6	smENC1
1	75.2688	59.0909
2	15.0538	10.6061
3	5.37634	9.09091
4	3.22581	6.06061
5	0	3.0303
6	1.07527	1.51515
7	0	4.54545
8	0	1.51515
9	0	4.54545

## Sheet: extended figure 10
b
W8-12
15.1463
10.1828
13.1868
c
jejunum	ileum
14.1439	17.4157
10.2041	10.0775
14.45	11.7493
f
CALB+NTNG1+	5-HT+
40	45
39.2157
45.7143
46.1538
53.125
g
jejunum	ileum
38.4615	42.8571
39.3939	38.8889
52	42.2222
42.3077	53.8462
